# Supplementary material for: Language Network Connectivity of Euthymic Bipolar Patients Is Altered at Rest and during a Verbal Fluency Task
Source: Biomedicines. 2023 Jun 6;11(6):1647. doi: 10.3390/biomedicines11061647 (PMC10296300; doi:10.3390/biomedicines11061647)
Supplement: Supplementary file 1 [file biomedicines-11-01647-s001.zip]

Archive with 1 entries (1 files):
- biomedicines-2288952-supplementary.pdf
